# Supplementary material for: Effects of preoperative aspirin on perioperative platelet activation and dysfunction in patients undergoing off-pump coronary artery bypass graft surgery: A prospective randomized study
Source: PLoS One. 2017 Jul 17;12(7):e0180466. doi: 10.1371/journal.pone.0180466 (PMC5513419; doi:10.1371/journal.pone.0180466)
Supplement: S5 File — (XLSX) [file pone.0180466.s009.xlsx]

## Sheet: Basic
Group	Study Seq	Sex	Age	Height	Weight	BMI	BSA	MI hx.	HTN	DM	CVA	hyperlipidemia	smoking	Ane.start	Op.start	OP. end	Ane. End	Ane. time	Op time	preop EF	graft number	heparin dose (mg)	protamine dose (mg)	EBL(ml)	UO(ml)	pRBC Tf.	FFP	PLT	Cryo	wBA Tf.
C	1	2	63	155.1	49.45	20.5562	1.45961	0	1	1	0	0	0	08:00:00	09:40:00	16:01:00	16:10:00	490	381	62	3	75	75	1100	910	3	0	0	0	100
S	2	1	69	165.6	62.9	22.9366	1.701	0	1	1	0	1	0	11:55:00	13:15:00	19:40:00	19:45:00	470	385	70	3	157	96	950	1220	1	0	0	0	350
S	3	1	40	160.2	71.6	27.899	1.78499	0	0	0	0	0	0	08:05:00	09:35:00	18:15:00	18:15:00	610	520	18	5	240	100	1200	900	0	0	0	0	270
C	4	1	75	163	51	19.1953	1.51959	0	0	1	0	0	0	08:00:00	09:20:00	14:35:00	14:50:00	410	315	38	2	165	75	450	430	2	0	0	0	100
C	5	1	64	169	65.75	23.0209	1.75687	0	0	1	0	0	0	14:50:00	16:10:00	22:25:00	22:30:00	460	375	28	2	150	70	600	555	0	0	0	0
C	6	1	76	161.6	43.5	16.6574	1.39738	0	1	0	0	0	0	08:05:00	09:25:00	16:50:00	16:55:00	530	445	61	3	146	66	1000	2360	9	3	6	0	550
S	7	1	74	165.4	69.1	25.2585	1.78179	0	1	0	0	0	1	08:00:00	09:10:00	16:25:00	16:30:00	510	435	54	4	220	100	350	1850	1	0	0	0	400
C	8	1	54	169.8	75.75	26.2729	1.89021	0	1	1	0	0	0	08:00:00	09:12:00	16:50:00	16:55:00	535	458	57	5	330	108	1600	1540	1	0	0	0	495
C	9	2	79	153	55	23.4952	1.52889	0	1	1	0	0	0	08:10:00	09:15:00	14:55:00	15:00:00	410	340	59	3	140	80	1200	355	3	0	0	0	950
C	10	2	79	152.7	63.4	27.1901	1.63988	0	1	0	0	0	0	08:00:00	09:00:00	16:20:00	16:25:00	505	440	62	5	110	100	1400	665	6	0	6	0	600
C	11	1	74	162	60	22.8624	1.64317	1	1	1	0	0	0	13:20:00	14:30:00	19:05:00	19:15:00	355	275	67	3	148	88	(-)	850	1	0	0	0	200
C	12	1	61	166.8	82.2	29.5447	1.95156	0	1	0	0	1	0	07:55:00	09:00:00	15:55:00	16:00:00	485	415	65	3	180	90	1500	845	1	0	0	0	225
C	13	1	56	163.5	65.45	24.4835	1.7241	0	0	0	0	0	1	14:10:00	15:05:00	20:55:00	21:00:00	410	350	62	3	190	100	1100	1900	0	0	0	0	350
S	14	2	76	151.9	48	20.803	1.42314	0	1	1	0	0	0	07:50:00	09:30:00	18:30:00	18:40:00	650	540	57	5	130	72	700	2125	1	0	0	0	100
S	15	1	55	167.2	74.7	26.7207	1.86263	0	0	1	0	0	0	08:00:00	09:30:00	15:05:00	15:10:00	430	335	63	3	190	110	450	990	0	0	0	0	150
C	16	1	71	154	44.9	18.9324	1.3859	0	1	1	0	0	0	08:00:00	09:15:00	16:05:00	16:10:00	490	410	45	4	120	70	1400	770	3	0	0	0	300
C	17	1	67	175	73.8	24.098	1.89407	0	1	0	0	0	0	08:05:00	09:17:00	14:25:00	14:25:00	380	308	58	2	190	110	(-)	1150	0	0	0	0	75
C	18	1	62	169.2	73.45	25.6561	1.858	0	0	1	0	0	0	07:55:00	09:15:00	17:51:00	18:00:00	605	516	69	4	170	120	(-)	1160	0	0	0	0	500
C	19	1	66	174.5	60.45	19.8521	1.71177	0	0	1	0	0	0	14:55:00	15:55:00	21:15:00	21:15:00	380	320	68	4	140	90	(-)	1560	1	0	0	0	250
C	20	1	63	164	59.1	21.9735	1.64083	0	0	1	0	1	0	08:00:00	09:07:00	15:10:00	15:15:00	435	363	58	5	150	90	(-)	1730	1	0	0	0	220
C	21	1	68	165.7	59.8	21.7799	1.65905	0	0	1	0	0	0	12:40:00	13:40:00	19:10:00	19:10:00	390	330	45	4	160	90	800	1140	0	0	0	0	100
C	22	2	67	154.1	53.2	22.403	1.50906	0	1	1	0	0	0	07:55:00	09:15:00	16:25:00	16:30:00	515	430	67	4	110	80	900	1430	3	0	0	0	100
C	23	1	64	179.6	80.9	25.0805	2.00898	0	0	0	0	0	0	07:50:00	09:07:00	16:15:00	16:20:00	510	428	60	6	220	120	900	1475	1	0	0	0	525
C	24	1	54	166.8	71.45	25.6809	1.81948	0	0	1	0	0	1	08:00:00	09:00:00	15:25:00	15:30:00	450	385	61	4	170	110	1000	1405	1	0	0	0	250
C	25	1	69	159.7	54.2	21.2515	1.5506	0	1	0	0	0	1	08:00:00	09:15:00	15:30:00	15:40:00	460	375	57	6	150	80	600	500	1	0	0	0	250
S	26	1	65	175.4	73.9	24.0207	1.89752	0	1	0	0	0	0	07:55:00	08:57:00	13:40:00	13:45:00	350	283	56	3	150	110	450	1030	1	0	0	0	100
C	27	1	72	168.2	71	25.0961	1.82134	0	1	1	0	1	1	07:50:00	09:10:00	15:00:00	15:05:00	435	350	57	3	180	70	1570	550	3	0	0	0	(-)
S	28	1	62	168.6	71.3	25.0827	1.82735	1	1	1	1	1	1	07:55:00	09:20:00	14:50:00	14:55:00	420	330	53	4	164	74	337	1400	0	0	0	0	150
S	29	1	81	162.7	54.6	20.6261	1.57086	0	1	0	0	0	0	08:00:00	09:15:00	15:50:00	15:55:00	475	395	51	4	120	70	300	1390	2	0	0	0	(-)
S	30	1	68	167	81.5	29.223	1.9444	0	0	0	0	0	0	07:55:00	09:15:00	15:05:00	15:10:00	435	350	28	4	159	79	700	510	1	0	0	0	(-)
S	31	1	73	158.8	67.4	26.7275	1.72426	0	1	1	0	0	1	15:45:00	16:46:00	21:50:00	21:55:00	370	304	54	4	156	66	1100	1250	1	0	0	0	100
S	32	1	43	172	90.5	30.5909	2.0794	0	0	0	1	0	1	07:50:00	08:45:00	12:55:00	13:00:00	310	250	52	3	147	87	1000	590	0	0	0	0	100
C	33	1	50	171.5	67.3	22.8816	1.79056	0	1	1	0	0	1	07:45:00	08:49:00	14:50:00	14:55:00	430	361	50	4	130	70	900	1010	1	0	0	0	(-)
C	34	1	70	166.6	67.8	24.4275	1.77134	0	1	1	0	1	0	07:50:00	08:39:00	14:10:00	14:15:00	385	331	50	4	158	68	700	1150	0	0	0	0	(-)
S	35	2	57	153.6	57.8	24.4988	1.57039	1	1	1	1	1	0	08:00:00	09:07:00	15:50:00	15:55:00	475	403	51	4	156	56	1400	1930	3	0	0	0	350
S	36	1	66	165.7	80.3	29.2463	1.92251	0	1	0	1	1	1	07:55:00	09:00:00	15:25:00	15:30:00	455	385	60	5	358	159	1000	1380	1	0	0	0	0
S	37	2	76	147.9	61.5	28.115	1.58954	0	1	0	0	0	0	08:00:00	08:55:00	15:15:00	15:20:00	440	380	64	5	170	60	400	1260	2	0	0	0	75
C	38	1	64	167.2	71.3	25.5045	1.81975	0	1	1	0	1	0	07:50:00	09:00:00	15:05:00	15:10:00	440	365	58	4	180	70	950	665	2	0	0	0	100
S	39	1	86	163.3	47.5	17.8124	1.46787	1	1	1	0	1	0	07:55:00	09:00:00	17:50:00	18:00:00	605	530	56	4	216	196	850	1695	5	0	0	0	(-)
S	40	2	68	148.3	54	24.5534	1.49148	0	0	0	0	0	0	07:50:00	09:10:00	14:45:00	14:45:00	415	335	56	5	152	52	400	2200	2	0	0	0	(-)
S	41	2	71	151.3	67	29.2683	1.67805	0	0	0	0	0	0	17:05:00	18:05:00	22:50:00	22:55:00	350	285	53	3	126	66	400	685	3	0	0	0	(-)
S	42	1	77	161.8	45.8	17.4948	1.43473	0	0	0	0	0	0	07:55:00	09:30:00	15:55:00	16:00:00	485	385	64	3	126	46	600	1880	3	0	0	0	(-)
S	43	1	72	173.8	67.9	22.4787	1.81054	0	1	1	0	0	0	07:55:00	09:24:00	13:50:00	14:00:00	365	266	57	3	125	65	900	440	1	0	0	0	200
S	44	1	78	160	59.5	23.2422	1.62617	0	1	1	0	1	1	07:55:00	09:00:00	14:50:00	14:55:00	420	350	65	4	142	62	(-)	650	2	0	0	0	(-)
S	45	1	65	167	61	21.8724	1.68218	0	1	1	0	0	1	15:10:00	16:10:00	22:25:00	22:30:00	440	375	63	3	115	65	(-)	705	0	0	0	0	(-)
S	46	1	46	169	75	26.2596	1.87639	0	0	0	0	0	1	07:55:00	08:55:00	14:05:00	14:10:00	375	310	41	3	232	82	450	950	0	0	0	0	(-)
S	47	1	77	162.4	56.5	21.4228	1.59649	1	1	0	0	0	0	07:50:00	09:00:00	15:12:00	15:20:00	450	372	57	4	178	58	800	500	2	0	0	0	650
S	48	2	70	150.5	72.6	32.0526	1.74215	1	1	1	0	1	0	07:50:00	09:00:00	16:50:00	16:55:00	545	470	59	3	140	70	3300	825	7	3	0	0	675

## Sheet: lab data
Group	Study Seq	pre_PLT	baseline_PLT	op end_PLT	POD#1_PLT	POD#2_PLT	pre_PT INR	baseline_PT INR	op end_PT INR	POD#1_PT INR	POD#2_PT INR	pre_aPTT	baseline_aPTT	op end_aPTT	POD#1_aPTT	POD#2_aPTT	pre_fibrinogen	baseline_aPTT	op end_fibrinogen	POD#1_fibrinogen	POD#2_fibrinogen	baseline_D dimer	op end_D dimer	POD#1_D dimer	POD#2_D dimer	baseline_TnI	op end_TnI	POD#1_TnIPOD#2_TnI
C	1	212	176	109	117	117	1	1.07	1.2	1.24	1.1	32.4	30.6	32	46.3	28.8	340	274	184	407	525	0.12	(-)	1.27	1.07	<0.01	1.31	0.4	0.11
S	2	136	123	78	88	89	0.97	1.01	1.23	1.16	1.27	31.7	29.7	47	35.3	53.8	291	268	184	301	534	0.23	0.72	0.59	0.5	<0.01	1.19	2.08	0.55
S	3	207	171	149	117	90	0.99	1.12	1.23	1.54	1.34	32.4	29.1	28.6	32.7	32.5	401	254	222	379	621	0.12	0.74	1.55	1.31	0.02	2.09	9.51	8.39
C	4	199	169	115	118	102	1.04	1.12	1.31	1.52	1.43	29.9	29.5	38.4	37.6	38.6	320	332	226	301	340	(-)	1.14	2.72	1.29	0.02	0.46	7.18	3.09
C	5	190	181	138	148	135	1.12	1.14	1.32	1.39	1.32	30.9	31.3	32.1	31.7	33.6	408	391	324	403	516	1.59	1.35	(-)	2.17	0.01	0.52	0.57	0.21
C	6	235	194	119	108	131	1.05	1.09	1.2	1.4	(-)	34.9	31.3	34.2	37.4	(-)	431	350	220	248	(-)	2.41	2.39	2.81	(-)	0.02	0.03	2.79	1.29
S	7	343	242	181	200	174	1.05	1.13	1.2	1.21	1.18	34.9	40.2	35.7	44.4	75.5	431	413	305	452	564	0.56	1	1.48	0.63	<0.01	1.25	1.17	0.56
C	8	212	128	151	152	122	0.87	0.93	1.1	1.18	1.09	32.2	22.6	27	28.3	33.4	250	225	284	395	582	1.45	0.66	0.85	(-)	0.04	1.65	0.73	0.58
C	9	177	162	75	(-)	(-)	1.05	1.1	1.34	(-)	(-)	26.7	31.7	48	(-)	(-)	309	346	152	(-)	(-)	0.59	1.65	(-)	(-)	(-)	(-)	(-)	(-)
C	10	243	222	95	117	118	1.03	1.08	1.4	1.34	1.28	30.5	31.5	35.1	35	44.5	384	436	163	234	365	0.88	1.29	1.4	1.85	<0.01	8.75	0.82	0.53
C	11	194	178	107	141	160	0.98	1.16	1.37	1.53	1.2	29.9	28	29.2	47.2	26.1	291	425	301	312	396	0.4	0.54	0.91	1.16	<0.01	0.31	0.25	0.13
C	12	219	183	123	104	82	0.96	1.18	1.22	1.25	(-)	24.7	50.4	30.2	29.7	(-)	212	187	145	281	(-)	0.37	0.6	1.03	2.04	3.26	6.07	3.58	1.91
C	13	292	272	171	186	181	1.12	1.18	1.48	1.54	1.45	34.6	38.4	37	31.5	36.8	373	312	214	265	533	(-)	0.31	0.43	0.55	<0.01	0.8	0.64	0.07
S	14	409	322	224	234	226	1.01	1.2	1.2	1.36	1.2	32.9	32.8	31.8	29.6	32.4	490	463	375	428	519	1.16	1.64	2.58	2.57	<0.01	0.49	0.21	0.17
S	15	156	152	108	119	89	395	1.03	1.15	1.16	1.06	34.3	32.7	30.8	30.2	33.4	312	298	218	381	532	0.18	0.37	0.77	1.22	<0.01	0.89	0.7	0.33
C	16	161	148	79	80	73	1.02	0.94	1.04	1.01	1.03	11.3	29.6	30.2	26.3	(-)	396	365	250	346	422	4.73	4.38	3.25	1.79	<0.01	1.85	0.85	0.35
C	17	159	183	120	143	134	0.99	1	1.11	1.16	(-)	26.5	26	23.7	22.5	(-)	257	262	197	320	(-)	0.3	0.39	(-)	(-)	<0.01	0.77	0.39	0.16
C	18	180	178	95	105	107	1.02	1.09	1.27	1.38	(-)	31.5	30.2	29.9	42.2	(-)	277	297	222	294	(-)	0.39	1.13	1.23	0.91	<0.01	0.7	0.28	0.12
C	19	170	161	124	141	123	0.9	1	1.1	1.07	(-)	29.6	30.7	32.4	27.9	(-)	257	271	192	287	(-)	0.15	0.21	2.88	0.97	<0.01	0.33	0.39	0.12
C	20	171	168	108	103	115	1.03	1.05	1.11	1.2	1.17	61.2	36.6	33.2	36.2	60.6	316	332	226	328	573	0.17	(-)	0.57	0.58	0.03	0.31	0.21	0.11
C	21	210	200	170	167	125	0.97	0.97	1.06	1	1	30.8	29.7	31.1	28.3	27.7	265	305	243	346	440	0.14	0.23	0.6	0.88	0.02	0.16	0.69	0.11
C	22	195	163	103	101	87	0.99	1.05	1.16	1.35	1.13	33.6	34.8	30.5	31.7	33.5	350	332	228	375	514	0.28	1.67	2.11	1.21	<0.01	0.67	0.73	0.34
C	23	159	149	105	113	82	0.91	1.01	1.19	1.45	1.17	30.7	31.4	27.2	43.1	30.1	249	262	171	332	456	0.33	0.52	1.02	1.81	<0.01	3.12	1.11	0.4
C	24	271	223	202	173	170	0.97	1.03	1.1	1.21	(-)	31.2	33.7	31.2	26.6	(-)	238	239	192	360	(-)	0.27	0.52	0.82	0.84	<0.01	1.23	0.28	0.1
C	25	221	200	164	164	134	0.92	1.04	1.08	1.18	1.09	28.6	32.5	32.9	33.8	31.2	375	608	542	532	596	1.96	1.81	5.1	2.91	0.02	1.15	1.54	0.78
S	26	232	193	164	177	177	1	1.03	1.13	1.14	(-)	31.2	35.9	36.8	28.8	(-)	231	234	198	328	(-)	0.43	0.51	(-)	0.77	0.01	1	0.71	0.27
C	27	182	159	104	113	107	0.93	1	1.13	1.11	(-)	29.3	29	40.4	29.6	(-)	320	297	212	370	(-)	0.26	0.84	1.46	0.81	<0.01	1.75	0.81	0.54
S	28	267	242	221	228	214	0.96	1.09	1.1	1.37	1.21	34.4	36.4	35.8	39.5	34.2	254	297	263	381	472	0.2	0.48	1.03	1.01	<0.01	0.65	0.53	0.22
S	29	219	202	141	89	65	1.07	1.14	1.2	1.73	(-)	30.1	32.6	35.4	48.9	(-)	435	341	288	181	(-)	0.65	1.69	1.8	1.01	<0.01	0.57	0.41	0.14
S	30	286	274	179	179	190	1.01	0.99	1.09	1.22	(-)	33.9	32.1	35.6	54.4	(-)	351	284	218	370	(-)	0.31	0.46	0.75	0.86	0.02	1.03	3.22	1.29
S	31	362	297	219	232	197	0.95	1.07	1.14	1.09	(-)	27.8	38	29.3	26.4	(-)	414	305	227	287	(-)	0.52	0.5	1.5	1.01	<0.01	1.89	4.61	0.36
S	32	265	233	172	203	170	1.02	1.03	1.12	1.22	1.13	33.3	32.7	28.7	30.4	29.1	391	386	346	442	563	0.14	0.25	(-)	0.99	<0.01	0.27	0.28	0.16
C	33	238	213	164	168	157	1.03	1.19	1.1	1.18	(-)	34.8	>400	32.6	31.5	(-)	297	262	269	381	(-)	0.24	0.25	0.75	(-)	<0.01	0.64	0.19	0.09
C	34	232	209	170	177	147	0.92	0.96	1.03	0.98	1.03	31.1	29.9	29	29	33.5	360	337	312	391	505	0.29	0.4	(-)	0.57	0.02	1.08	2.73	0.96
S	35	356	341	173	168	133	0.97	1.04	1.16	1.25	(-)	26.7	28.5	30.2	36.4	(-)	305	317	216	419	(-)	0.27	0.76	(-)	2.46	<0.01	0.2	0.16	0.04
S	36	223	253	180	154	141	0.98	1.05	1.17	1.33	1.18	30.7	30.9	33	30.9	34.3	306	291	209	357	606	0.16	0.36	0.48	(-)	<0.01	1.27	0.73	0.19
S	37	310	277	173	199	(-)	1.03	1.14	1.12	1.34	(-)	34.3	32	40.2	31.2	(-)	425	313	291	396	(-)	0.29	0.54	1.39	(-)	0.01	1.07	1.25	0.42
C	38	278	260	176	190	191	0.95	1.09	1.18	1.28	1.22	31.5	31.6	30.8	30.8	35.6	291	510	341	494	606	0.41	0.79	(-)	0.88	0.01	0.27	0.21	0.06
S	39	221	225	50	50	32	1.1	1.22	1.53	1.5	1.39	32.1	61.7	55.1	77.9	44.5	371	258	118	155	239	2.36	1.97	2.55	2.51	0.02	1.04	0.95	0.29
S	40	251	226	160	171	120	0.96	1.05	1.16	1.31	1.16	31	29.8	29	29.2	32.5	299	307	254	479	545	0.16	0.47	1.13	1.22	0.01	0.9	8.39	1.73
S	41	206	171	139	143	117	0.93	1.03	1.14	1.05	1.03	32.5	29.4	26.8	26	36	433	425	316	419	606	0.92	0.82	3.96	2.24	0.01	1.01	0.74	0.36
S	42	230	208	133	114	106	1.04	1.1	1.1	1.45	1.2	34.3	37.3	43.2	78.4	36.5	367	406	322	357	536	0.56	0.63	2.04	1.71	0.02	0.25	0.26	0.08
S	43	203	161	143	137	131	0.98	0.99	1.05	1.08	1.13	32.9	31.6	31	27.7	29.3	431	333	270	431	518	0.54	1.36	2.16	(-)	0.01	0.38	0.26	0.11
S	44	198	193	104	110	98	0.96	1.04	1.18	1.14	1.06	29.4	30.4	28.4	28	(-)	321	376	215	431	(-)	0.41	1.01	0.76	0.89	0.01	3.92	2.9	0.79
S	45	148	138	115	110	99	0.92	1.12	1.17	1.2	1.42	31.9	31.8	31.8	25.4	24.6	301	248	243	294	574	0.17	0.26	1.45	8.87	0.03	1.81	4.42	1.02
S	46	383	341	285	291	273	1.1	1.18	1.23	1.35	1.43	36.4	34.4	34.3	33	33.5	518	340	285	437	(-)	0.53	0.48	0.75	0.76	<0.01	1.03	7.29	2.16
S	47	281	232	105	120	101	0.99	1.03	1.33	1.17	1.01	29.1	29.3	44.6	37.7	44.7	306	271	128	306	(-)	1.01	1.94	1.43	0.69	<0.01	0.71	1.02	0.3
S	48	191	255	58	62	51	0.98	1.07	1.16	1.15	1.14	32.8	34.4	36.1	33.4	34	366	381	198	362	547	1.13	1.29	1.1	1.24	0.01	0.55	1.23	0.65

## Sheet: activation_multiplate
group c_1_s_2	patient no	time	m_ADP	m_ASPI	CD62P_positive_cell	CD63_positive cell	PAC_1_positive cell	CD62P_increment	CD63_increment	PAC_1_increment
1	1	1	82	16	3.3	5.76	9.71	0	0	0
1	1	2	39	9	6.9	9.17	11.8	109	59	22
1	1	3	53	27		10.5	1.41		81	-86
1	1	4	9	9	10.3	26.9	97.1	212	364	901
2	2	1	18	17	6.6	11.3	93.5	0	0	0
2	2	2	13	10	4.9	7.13	98.1	-26	-37	5
2	2	3	27	34	3.8	12.7	90.2	-42	12	-4
2	2	4	34	25	1.2	2.88	80.1	-82	-74	-14
2	3	1	111	120	3.4	21.9	9.68	0	0	0
2	3	2	39	59	8.1	14.8	3.68	138	-32	-62
2	3	3	66	81	6.3	11.6	13.1	85	-47	35
2	3	4	39	52	11.5	17.1	1.43	238	-22	-86
1	4	1	58	13	2.6	16.8	53.5	0	0	0
1	4	2	20	8	1.5	5.26	6.44	-42	-68	-88
1	4	3	31	20	9.8	12.4	32.5	277	-26	-39
1	4	4	19	12	3.5	7.96	15	35	-52	-72
1	5	1	57	45	6.7	17.1	31.7	0	0	0
1	5	2	9	14	3.6	11.2	31.9	-46	-35	1
1	5	3	42	47	8.4	25.7	37.1	25	50	17
1	5	4	21	2	4.6	18	12	-31	5	-62
1	6	1	35	29	7.3	9.15	18.7	0	0	0
1	6	2	7	5	8.4	7.23	6.55	15	-22	-65
1	6	3	17	27	3.5	14	18.3	-52	52	-2
1	6	4	14	16	4.8	10.1	1.96	-34	10	-89
2	7	1	107	104	3.6	16.3	20.8	0	0	0
2	7	2	62	88	1.5	9.36	31.3	-58	-42	50
2	7	3	77	105	1.3	7.79	7.5	-64	-52	-64
2	7	4	58	75	2.5	10.3	51.7	-31	-37	149
1	8	1	72	12	2.5	4.16	22.3	0	0	0
1	8	2	28	11	3.9	21.2	44.3	56	405	99
1	8	3	57	31	13.9	20.3	79	456	383	254
1	8	4	34	30	4.4	9.88	60.3	76	136	170
1	9	1	38	9	4.1	8.62	40.6	0	0	0
1	9	2	6	5	3.9	12.4	13.6	-5	44	-67
1	9	3	(-)	(-)	(-)	(-)	(-)	(-)	(-)	(-)
1	9	4	(-)	(-)	(-)	(-)	(-)	(-)	(-)	(-)
1	10	1	51	1	4.3	11.8	20.1	0	0	0
1	10	2	27	26	4.9	5.49	29.6	14	-53	47
1	10	3	18	56	1.4	3.32	45.6	-67	-72	127
1	10	4	3	6	3	4.58	43.3	-30	-61	115
1	11	1	32	9	6.4	10	40	0	0	0
1	11	2	19	7	4	12.8	15.4	-38	28	-62
1	11	3	16	9	2	7.16	34.8	-69	-28	-13
1	11	4	9	11	7.1	6.67	35.4	11	-33	-12
1	12	1	95	33	2.8	14	11.2	0	0	0
1	12	2	70	8	3	8.38	30.9	7	-40	176
1	12	3	44	35	4.8	6.65	37.4	71	-52	234
1	12	4	29	28	8	17.4	29.2	186	24	161
1	13	1	111	47	2.5	10.6	28.6	0	0	0
1	13	2	103	13	2.2	3.06	13	-12	-71	-55
1	13	3	75	21	1.6	5.67	43.4	-36	-46	52
1	13	4	37	24	2.7	5.01	20.4	8	-53	-29
2	14	1	92	128	12.5	12.5	16.8	0	0	0
2	14	2	52	87	7.9	14.7	29.6	-37	18	76
2	14	3	67	107	8.4	11.5	50.8	-33	-8	202
2	14	4	27	51	13.6	9.96	42.6	9	-20	154
2	15	1	55	68	1.3	13.9	1.06	0	0	0
2	15	2	10	12	1.2	4.36	0.686	-8	-68	-36
2	15	3	14	27	2	5.84	0.2	54	-58	-82
2	15	4	6	10	4.8	1.5	0.099	269	-89	-91
1	16	1	46	1	10.3	9.62	27.3	0	0	0
1	16	2	9	3	2.9	1.84	48.2	-72	-81	77
1	16	3	28	13	14.3	9.65	17.4	39	1	-36
1	16	4	17	7	1.1	1.08	48.3	-89	-89	77
1	17	1	63	22	4.5	7.95	23.1	0	0	0
1	17	2	29	3	3.4	1.42	13.7	-24	-83	-41
1	17	3	49	24	5.6	3.57	16.3	24	-55	-29
1	17	4	25	10	6.3	4.04	18.5	40	-50	-20
1	18	1	24	3	5.1	6.02	32.6	0	0	0
1	18	2	6	0	3.2	3.39	0.339	-37	-43	-99
1	18	3	21	16	4	13.3	20.7	-22	122	-37
1	18	4	20	10	6.4	13.7	24.5	25	128	-25
1	19	1	66	22	5.8	8.67	1.89	0	0	0
1	19	2	25	11	5	7.27	17.9	-14	-16	842
1	19	3	49	21	4.1	10.3	20.8	-29	18	995
1	19	4	31	12	2.9	10.4	21.1	-50	20	1011
1	20	1	34	18	5.5	5.37	34.9	0	0	0
1	20	2	11	4	8.2	9.64	70.4	49	78	102
1	20	3	22	16	12.1	10.9	52.5	120	102	50
1	20	4	28	25	7.9	11.6	19.2	44	115	-45
1	21	1	23	14	5.3	4.24	23	0	0	0
1	21	2	8	1	4.5	2.29	5.13	-15	-45	-78
1	21	3	24	9	7.9	6.08	20.7	49	45	-10
1	21	4	25	11	6.9	6.26	29.5	30	50	28
1	22	1	84	24	6.9	12.8	30	0	0	0
1	22	2	64	13	15.3	19.6	8.9	122	145	-70
1	22	3	65	19	4.2	6.17	17.9	-39	-23	-40
1	22	4	39	28	3.2	5.64	17	-54	-30	-43
1	23	1	20	1	1.3	2.66	22.7	0	0	0
1	23	2	9	8	1.5	1.44	15.4	15	-48	-32
1	23	3	45	21	6.6	9.09	26	408	237	15
1	23	4	19	23	0.4	7.26	32.2	-69	170	42
1	24	1	65	6	1	10.2	47.1	0	0	0
1	24	2	26	2	0.4	14.4	34.2	-60	41	-27
1	24	3	44	19	0.4	18.1	45.4	-60	77	-4
1	24	4	24	12	2.9	10.7	17.2	190	5	-63
1	25	1	60	28	6.8	9.9	24.7	0	0	0
1	25	2	17	9	1.2	5.68	19.6	-82	-42	-21
1	25	3	18	2	3.9	5.08	2.79	-43	-48	-89
1	25	4	24	11	2.9	12.7	57.8	-57	28	134
2	26	1	37	11	2.5	7.5	6.09	0	0	0
2	26	2	12	4	0.4	4.66	6.46	-84	-37	7
2	26	3	41	75	2.2	17.3	59.3	-12	131	872
2	26	4	32	45	0.7	12.4	8.62	-72	65	41
1	27	1	31	10	0.7	3.78	14.8	0	0	0
1	27	2	12	13	0.6	2.63	12.2	-14	-32	-18
1	27	3	40	38	2.1	6.87	32.1	200	82	117
1	27	4	16	9	0.3	4.32	2.38	-57	13	-84
2	28	1	90	90	2.8	16.1	34.4	0	0	0
2	28	2	49	70	0.8	9.64	12.9	-71	-40	-63
2	28	3	59	79	1.1	9.17	15.6	-61	-43	-55
2	28	4	40	67	2.1	12.7	12.1	-25	-21	-65
2	29	1	47	54	7.9	8.49	44.3	0	0	0
2	29	2	19	34	3.4	3.49	35.2	-57	-59	-21
2	29	3	18	21	3.4	3.49	29.5	-57	-59	-33
2	29	4	15	28	0.2	10.5	32.2	-97	24	-27
2	30	1	45	41	0.8	8.32	16.4	0	0	0
2	30	2	33	41	0.4	15.9	9.72	-50	92	-41
2	30	3	31	70	0.5	22.2	19	-38	167	16
2	30	4	35	21
2	31	1	81	69	0.7	12.6	13.9	0	0	0
2	31	2	41	34	0.5	9.65	0.031	-29	-23	-100
2	31	3	63	90	0.6	9.98	6.55	-14	-21	-53
2	31	4	59	62
2	32	1	97	94	6.9	5.21	10.6	0	0	0
2	32	2	46	68	2.2	6.94	2.41	-79	33	-77
2	32	3	61	79	5	4.84	13.1	-53	-8	24
2	32	4	30	62	7.9	13.5	22.6	-25	160	113
1	33	1	137	45	10.6	15.8	23.2	0	0	0
1	33	2	31	10	5.6	13.5	10.1	-47	-15	-56
1	33	3	48	37	4.7	14.2	30.4	-56	-10	31
1	33	4	16	19	7.2	12.5	9.81	-32	-21	-58
1	34	1	50	25	6.6	11	1.9	0	0	0
1	34	2	25	13	4.9	7.65	1.09	-26	-30	-42
1	34	3	25	17	4.3	4.61	2.88	-35	-58	53
1	34	4	24	22	4.7	3.44	1.73	-29	-69	-11
2	35	1	92	116	0.9	12	11.6	0	0	0
2	35	2	30	46	0.2	8.32	7.08	-78	-31	-39
2	35	3	36	57	0.9	7.18	22.3	0	-40	92
2	35	4	22	36	5.7	9.61	24.3	533	-20	109
2	36	1	57	72	2.6	11.5	11.6	0	0	0
2	36	2	24	43	2.6	5.73	21.3	0	-50	84
2	36	3	37	52	1.5	3.5	7.28	-42	-70	-37
2	36	4	27	44	1.8	5.12	9.32	-31	-56	-20
2	37	1	70	10	2.6	2.29	10	0	0	0
2	37	2	34	5	5.7	5.19	1.06	119	126	-89
2	37	3	53	21	1.7	0.888	1.49	-35	-61	-85
2	37	4
1	38	1	53	14	8	13.5	12.2	0	0	0
1	38	2	31	8	6.1	8.6	19.3	-24	-36	58
1	38	3	30	23	1	8.81	0.44	-88	-35	-97
1	38	4	37	40	1.6	11.4	0.353	-80	-16	-97
2	39	1	54	79	9.7	13.4	2.11	0	0	0
2	39	2	19	6	3.3	10.3	4.27	-66	-23	105
2	39	3	9	17	2.5	6.25	1.42	-74	-53	-33
2	39	4	16	12	7.4	10.1	0.0215	-24	-25	-100
2	40	1	34	10	2.9	8.44	0.407	0	0	0
2	40	2	9	3	7.9	5.63	0.128	172	-33	-75
2	40	3	55	65	6	2.19	0.0429	107	-74	-100
2	40	4	30	12	5.1	6.97	0.497	76	-17	25
2	41	1	21	11	6.3	11.7	3.11	0	0	0
2	41	2	7	6	4.8	18.9	2.62	-24	62	-16
2	41	3	29	38	9.7	12.6	0	54	8	-100
2	41	4	4	2	3	6.87	0.0507	-52	-41	-97
2	42	1	30	59	5.3	2.14	0.0506	0	0	0
2	42	2	19	19	2.8	1.82	0.181	-47	-14	100
2	42	3	41	42	7.9	9.89	0.0102	49	371	-100
2	42	4	16	42	6	2.68	0.0696	13	29	0
2	43	1	47	48	11.8	5.77	0.101	0	0	0
2	43	2	19	37	5.3	7.41	0.446	-55	28	300
2	43	3	42	52	5.4	2.98	0.232	-54	-48	100
2	43	4	19	15	4	2.44	0.962	-66	-59	900
2	44	1	15	45	6.17	12.8	10.3	0	0	0
2	44	2	14	14	6.03	7.84	8.09	-3	-39	-21
2	44	3	28	51	2.07	10.3	2.27	-66	-20	-78
2	44	4	16	8	3.56	14.2	0.89	-42	11	-91
2	45	1	41	32	2.33	10.7	2.65	0	0	0
2	45	2	20	18	0.342	2.14	0.915	-87	-80	-67
2	45	3	16	44	3.04	6.57	1.79	30	-38	-33
2	45	4	18	17	3.1	7.5	5.65	35	-30	111
2	46	1	113	111	8.08	10.8	4.43	0	0	0
2	46	2	128	116	7.4	5.22	4.81	-9	-52	9
2	46	3	56	34	9.93	11.7	8.44	22	8	91
2	46	4	61	33	2.88	6.86	4.4	-64	-36	0
2	47	1	29	34	6.09	13.2	3.16	0	0	0
2	47	2	19	16	6.86	5.12	3.2	13	-61	0
2	47	3	21	40	7.31	9.48	0.0505	20	-28	-97
2	47	4	20	23	14.8	13.8	0.799	143	5	-75
2	48	1	(-)	(-)	6.65	19.3	0.04	0	0	0
2	48	2	(-)	(-)	1.36	8.33	1.12	-79	-57	2650
2	48	3	(-)	(-)	4.81	9.91	0.8	-28	-49	1900
2	48	4	(-)	(-)	10.6	22.1	3.4	58	15	8400
